# Supplementary material for: RNA editing-induced structural and functional adaptations of NAD9 in Triticum aestivum under drought stress
Source: Front Plant Sci. 2024 Nov 6;15:1490288. doi: 10.3389/fpls.2024.1490288 (PMC11590480; doi:10.3389/fpls.2024.1490288)
Supplement: Supplementary file 9 [file Table2.xlsx]

## Sheet: Sheet 1
POS	Codon change	REF	ALT	Total_Number_of_reads_CTRL	Total_Alt_CTRL	Alt_percentage_CTRL	Total_Number_of_reads_After_2_h	Total_Alt_After_2_h	Alt_percentage_After_2_h	Total_Number_of_reads_After_12_h	Total_Alt_After_12_h	Alt_percentage_After_12_h
178	CTG(Leu) -TTG(Leu)	C	T	120	85.2	71	99	99	100	105	105	100
208	CGG(Arg) -TGG(Trp)	C	T	111	94.35	85	90	90	100	100	100	100
308	CCA(Ser) -TCA(Phe)	C	T	154	84.7	55	89	89	100	95	95	100
386	TCT(Ser) -TTT(Phe)	G	C	145	120.35	83	100	100	100	101	101	100
405	TAC(Tyr) -TAT(Tyr)	C	T	132	101.64	77	80	80	100	99	99	100
407	CCA(Pro) -CTA(Leu)	C	T	124	109.12	88	84	84	100	104	104	100
461	TCG(Ser) -TTG(Leu)	C	T	143	124.41	87	87	87	100	90	90	100
484	CAT(His) -TAT(Tyr)	C	T	125	125	100	99	99	100	97	97	100
517	CAT(His) -TAT(Tyr)	C	T	121	3.63	3	90	90	100	90	90	100
553	CGT (Arg) -GGT(Arg)	C	G	116	0	0	95	76	80	89	71.2	80
592	CCG(Pro) -TCG(Ser)	C	T	117	77.22	66	93	93	100	102	102	100
604	CTA(Leu) -TTA(Leu)	C	T	115	51.75	45	80	80	100	98	98	100
622	CGG(Arg) -TGG(Trp)	C	T	111	99.9	90	82	82	100	85	85	100
650	TCT(Ser) -TTT(Phe)	C	T	110	110	100	83	83	100	91	91	100
662	TCC(Ser) -TTC(Phe)	C	T	113	113	100	79	79	100	103	103	100
673	CCG(Pro) -TCG(Ser)	C	T	142	0	0	82	82	100	98	98	100
692	TCA(Ser) -TTA(Leu)	C	T	125	125	100	96	96	100	87	87	100
807	ATG(Met) -ATA(Ile)	G	A	121	43.56	36	85	63.75	75	89	71.2	80
820	CGC(Arg) -TGC(Cys)	C	T	111	29.97	27	93	61.38	66	94	62.98	67
837	GCT(Ala) -GCA(Ala)	T	A	119	49.98	42	90	90	100	91	72.8	80
855	CGT (Arg) -GGC(Arg)	T	C	112	39.2	35	88	88	100	90	90	100
861	GAC (Asp)- GAT(Asp)	C	T	112	33.6	30	91	91	100	95	95	100

## Sheet: Sheet1
Position	Codon change	Control	2 h	12 h
C178	CTG(Leu) -TTG(Leu)	71	100	100
C208	CGG(Arg) -TGG(Trp)	85	100	100
C308	CCA(Ser) -TCA(Phe)	55	100	100
C386	TCT(Ser) -TTT(Phe)	83	100	100
C405	TAC(Tyr) -TAT(Tyr)	77	100	100
C407	CCA(Pro) -CTA(Leu)	88	100	100
C461	TCG(Ser) -TTG(Leu)	87	100	100
C484	CAT(His) -TAT(Tyr)	100	100	100
C517	CAT(His) -TAT(Tyr)	3	100	100
C553	CGT (Arg) -GGT(Arg)	0	80	80
C592	CCG(Pro) -TCG(Ser)	66	100	100
C604	CTA(Leu) -TTA(Leu)	45	100	100
C622	CGG(Arg) -TGG(Trp)	90	100	100
C650	TCT(Ser) -TTT(Phe)	100	100	100
C662	TCC(Ser) -TTC(Phe)	100	100	100
C673	CCG(Pro) -TCG(Ser)	0	100	100
C692	TCA(Ser) -TTA(Leu)	100	100	100
G807	ATG(Met) -ATA(Ile)	36	75	80
C820	CGC(Arg) -TGC(Cys)	27	66	67
T837	GCT(Ala) -GCA(Ala)	42	100	80
T855	CGT (Arg) -GGC(Arg)	35	100	100
C861	GAC (Asp)- GAT(Asp)	30	100	100
