# Supplementary material for: RNA editing-induced structural and functional adaptations of NAD9 in Triticum aestivum under drought stress
Source: Front Plant Sci. 2024 Nov 6;15:1490288. doi: 10.3389/fpls.2024.1490288 (PMC11590480; doi:10.3389/fpls.2024.1490288)
Supplement: Supplementary file 11 [file Table4.xlsx]

## Sheet: Sheet 1
POS	Codon change	REF	ALT	Total_Number_of_reads_CTRL	Total_Alt_CTRL	Alt_percentage_CTRL	Total_Number_of_reads_After_2_h	Total_Alt_After_2_h	Alt_percentage_After_2_h	Total_Number_of_reads_After_12_h	Total_Alt_After_12_h	Alt_percentage_After_12_h
178	CTG(Leu) -TTG(Leu)	C	T	120	6	5	99	99	100	105	105	100
208	CGG(Arg) -TGG(Trp)	C	T	111	111	100	90	90	100	100	100	100
308	CCA(Ser) -TCA(Phe)	C	T	154	154	100	89	89	100	95	95	100
386	TCT(Ser) -TTT(Phe)	G	C	145	145	100	100	100	100	101	101	100
405	TAC(Tyr) -TAT(Tyr)	C	T	132	132	100	80	80	100	99	99	100
407	CCA(Pro) -CTA(Leu)	C	T	124	124	100	84	84	100	104	104	100
461	TCG(Ser) -TTG(Leu)	C	T	143	143	100	87	87	100	90	90	100
484	CAT(His) -TAT(Tyr)	C	T	125	125	100	99	99	100	97	97	100
517	CAT(His) -TAT(Tyr)	C	T	121	121	100	90	90	100	90	90	100
592	CCG(Pro) -TCG(Ser)	C	T	117	70.2	60	93	93	100	102	102	100
622	CGG(Arg) -TGG(Trp)	C	T	111	77.7	70	82	82	100	85	85	100
650	TCT(Ser) -TTT(Phe)	C	T	110	88	80	83	83	100	91	91	100
662	TCC(Ser) -TTC(Phe)	C	T	113	11.3	10	79	79	100	103	103	100
692	TCA(Ser) -TTA(Leu)	C	T	125	106.25	85	96	96	100	87	87	100
807	ATG(Met) -ATA(Ile)	G	A	121	84.7	70	85	71.4	84	89	71.2	80
820	CGC(Arg) -TGC(Cys)	C	T	111	88.8	80	93	9.3	10	94	18.8	20
837	GCT(Ala) -GCA(Ala)	T	A	119	83.3	70	90	78.3	87	91	72.8	80
855	CGT (Arg) -GGC(Arg)	T	C	112	73.92	66	88	79.2	90	90	85.5	95
861	GAC (Asp)- GAT(Asp)	C	T	112	73.92	66	91	91	100	95	95	100
