# Supplementary material for: RNA editing-induced structural and functional adaptations of NAD9 in Triticum aestivum under drought stress
Source: Front Plant Sci. 2024 Nov 6;15:1490288. doi: 10.3389/fpls.2024.1490288 (PMC11590480; doi:10.3389/fpls.2024.1490288)
Supplement: Supplementary file 12 [file Table5.xlsx]

## Sheet: Sheet1
	POS	Codon change	REF	ALT	Editing % G168 control	Editing % GM10 control	Editing % G168 After_2_h	Editing % GM After_2_h	Editing % G168 After_12_h	Editing % GM10 After_12_h
	178	CTG(Leu) -TTG(Leu)	C	T	71	5	100	100	100	100
	208	CGG(Arg) -TGG(Trp)	C	T	85	100	100	100	100	100
	308	CCA(Ser) -TCA(Phe)	C	T	55	100	100	100	100	100
	386	TCT(Ser) -TTT(Phe)	G	C	83	100	100	100	100	100
	405	TAC(Tyr) -TAT(Tyr)	C	T	77	100	100	100	100	100
	407	CCA(Pro) -CTA(Leu)	C	T	88	100	100	100	100	100
	461	TCG(Ser) -TTG(Leu)	C	T	87	100	100	100	100	100
	484	CAT(His) -TAT(Tyr)	C	T	100	100	100	100	100	100
	517	CAT(His) -TAT(Tyr)	C	T	3	100	100	100	100	100
	553	CGT (Arg) -GGT(Arg)	C	G	0	0	80	0	80	0
	592	CCG(Pro) -TCG(Ser)	C	T	66	60	100	100	100	100
	604	CTA(Leu) -TTA(Leu)	C	T	45	0	100	0	100	0
	622	CGG(Arg) -TGG(Trp)	C	T	90	70	100	100	100	100
	650	TCT(Ser) -TTT(Phe)	C	T	100	80	100	100	100	100
	662	TCC(Ser) -TTC(Phe)	C	T	100	10	100	100	100	100
	673	CCG(Pro) -TCG(Ser)	C	T	0	0	100	0	100	0
	692	TCA(Ser) -TTA(Leu)	C	T	100	85	100	100	100	100
	807	ATG(Met) -ATA(Ile)	G	A	36	70	75	84	80	80
	820	CGC(Arg) -TGC(Cys)	C	T	27	80	66	10	67	20
	837	GCT(Ala) -GCA(Ala)	T	A	42	70	100	87	80	80
	855	CGT (Arg) -GGC(Arg)	T	C	35	66	100	90	100	95
	861	GAC (Asp)- GAT(Asp)	C	T	30	66	100	100	100	100
